# Supplementary material for: Evolutionary Dynamics of FLC-like MADS-Box Genes in Brassicaceae
Source: Plants (Basel). 2023 Sep 15;12(18):3281. doi: 10.3390/plants12183281 (PMC10536770; doi:10.3390/plants12183281)
Supplement: Supplementary file 1 [file plants-12-03281-s001.zip]

Archive with 3 entries (3 files):
- FigureS1_Exon_intron_structures_FLC_like_genes_v2.pdf
- TableS1_Datasource.pdf
- TableS2_MAF_compl_genomes_v4_aa.xlsx
