# Supplementary material for: Evolutionary Dynamics of FLC-like MADS-Box Genes in Brassicaceae
Source: Plants (Basel). 2023 Sep 15;12(18):3281. doi: 10.3390/plants12183281 (PMC10536770; doi:10.3390/plants12183281)
Supplement: Supplementary file 1 [file plants-12-03281-s001.zip › TableS2_MAF_compl_genomes_v4_aa.xlsx]

## Sheet: Table S2
Column1	Column2
A.thaliana_FLC_AT5G10140.1	MGRKKLEIKRIENKSSRQVTFSKRRNGLIEKARQLSVLCDASVALLVVSASGKLYSFSSGDNLVKILDRYGKQHADDLKALDHQSKALNYGSHYELLELVDSKLVGSNVKNVSIDALVQLEEHLETALSVTRAKKTELMLKLVENLKEKEKMLKEENQVLASQMENNHHVGAEAEMEMSPAGQISDNLPVTLPLLN*
A.lyrata_AlFLC_908971	MGRKKLEIKRIENKSSRQVTFSKRRNGLIEKARQLSVLCDASVALLVVSASGKLYSFSSGDNLVKILDRYGKQHADDLKALDIQSKALNYGSHHELLELVESKLVGSNVNNVSAETLLQLEEHLETALSVTRAKKTELMLKLVENLKEKEKLLKEENQVLASQMEKNHHVGAEAEMEISPAGQISDNLPVTLPLLN*
C.rubella_CrFLC_JQ992992.1	MGRKKLEIKRIENKSSRQVTFSKRRNGLIEKARQLSVLCDASVALLVVSASGKLYSFSSGDNLVKILDRYGKQHADGLKALDLQSKSLNYGSHHELLDLVESKLVESNVSNVSVDSLVQLEEHLETALSVTRAKKTELMLKLVENLKEKEKLLKEENQVLASQMGKNHVVVGAETEMMEMSPAGQISDNLPVTLPLLN*
E.salsugineum_EsFLC_Thhalv10014726m	MGRKKLEIKRIENKSSRQVTFSKRRNGLIEKARQLSVLCDASVALLVVSASGKLYSFSSGDNLVKILDRYGKQHADDLKALDLQSKALSYGSHHELLELVESQLVDSSVDNASVDSLAQLEDHLETALSVTRARKTELMLKLVDSLKEKEKLLKRENQVLASQMEKNQHVGAEADNMEMSPGQISDSNLPVTLPLLN*
T.parvula_TpFLC_Tp6g33260_FGp	MGSHGKKKLEIKRIENKSSRQVTFSKRRNGLIEKARQLSVLCDASVALLVVSASGKLYSFSSGDNLVKILDRYGKQHADDLKALDLQSKALNYGSHHELLEIVESKLGESNVDVSVDYLVQLEDHLETALSVTRARKIELMLKLVDSLKEKEKLLKEENQVLASQMEKKNLAGGETDDMEISPGQISDINLPITLPLLN*
B.rapa_BrFLCc_Bra028599	MGRKKLEIKRIENKSSRQVTFSKRRNGLIEKARQLSVLCDASVALLVVSASGKLYNFSAGDNLVKILDRYGKQHADDLKALDLQSKAPKYGSHHELLELVESKLVESNSDVSVDSLVQLEDHLETALSVTRARKTELMLKLVDSLKEKEKLLKEENQGLASQMEKNNLAGAEADKMEMSPGQISDINRPVTLRLLY*
B.rapa_BrFLCb_Bra006051	MGRKKLEIKRIENKSSRQVTFSKRRSGLIEKARQLSVLCDASVALLVVSSSGKLYSFSAGDNLVRILDRYGKQHADDLKALNLQSKALSYGSHNELLELVDSKLVESNVGGVSVDTLVQLEGVLENALSLTRARKTELMLKLVDSLKEKEKLLKEENQALAGQKEKKNLAGAEADNMEMSPGQISDINLPVTLPLLN*
S.irio_SiFLC_ASZH01025196_p11888	MGRKKLEIKRIENKSSRQVTFSKRRNGLIEKARQLSVLCDASVALLVVSASGKLYSFSSGDNLVKILDRYGKQHADDLKALDRQSKGLNYGLHHELLELVESKLLESNVGNVSVDSLIQLEDHLDNALSVIRARKTELMLKLVENLKEKEKLLKEENQVLASQMEKNNLVRAEADNMEMSPGQISDINLPVTLPLLN*
B.rapa_BrFLCa_Bra009055	MGRKKLEIKRIENKSSRQVTFSKRRNGLIEKARQLSVLCDASVALLVVSASGKLYSFSSGDNLVKILDRYGKQHDDDLKALDRQSKALDCGSHHELLELVESKLEESNVDNVSVGSLVQLEEHLENALSVTRARKTELMLKLVENLKEKEKLLEEENHVLASQMEKSNLVRAEADNMDVSPGQISDINLPVTLPLLKGGLVGVEFL*
A.arabicum_AeaFLC_ASZH01020134_p5608	MGRKKLEIKRIENKSSRQVTFSKRRNGLIEKARQLSILCDASVALLVVSSSGKLYTFSSGDNLVKIIDRYGKQHADDLKSLDIHSKALDYGSHYELLEVVESKLSESNVRNTSVDSLVQLEEHLETALYVTRAKKTELMLKLVENLKEKEKMLKEENQVLTSQMEKGNLTGTEAEVEMTPAHVIATDINLPVTLPLLN*
A.thaliana_MAF5_AT5G65080.3	MCRKSEAMGRRRVEIKRIENKSSRQVTFCKRRNGLMEKARQLSILCGSSVALFIVSSTGKLYNSSSGDSMAKIISRFKIQQADDPETLDLEDKTQDYLSHKELLEIVQRKIEEAKGDNVSIESLISMEEQLKSALSVIRARKTELLMELVKNLQDKVGKLKKILETGDERAVMSPENSSGHSPPETLPLLK*
A.thaliana_MAF4_AT5G65070.1	MGRRKVEIKRIENKSSRQVTFCKRRNGLMEKARQLSILCESSVALIIISATGRLYSFSSGDSMAKILSRYELEQADDLKTLDLEEKTLNYLSHKELLETIQCKIEEAKSDNVSIDCLKSLEEQLKTALSVTRARKTELMMELVKTHQEKEKLLREENQSLTNQLIKMGKMKKSVEAEDARAMSPESSSDNKPPETLLLLK*
A.lyrata_AlMAFl_AL8G42580	MGRRKVEIKRIENKSSRQVTFCKRRNGLMEKARQLSILCESSVALIIISATGRLYSFSSGDSMAKILSRYELQQADDLKTLDLEEKNLNYLSHKELLEIIQCKIEETKSDNVSIDCLKSLEEQIKTALSITRARKAELTMEFVKTLQEKEKLLIEENQVLTSQLKKMGKMKKSRETEDARAMSPENSSRNKPPETLLLLK*
C.rubella_CrMAFb_Carubv10028173m_Carub.0008s2591	MGRRKVEIKRIEDKSSRQVTFCKRRNGLMEKARQLSILCESSVALVIVSSTRKLYSFSSGDSMAKILSRFEVQQADDTKTSDLAETSRNYLSHKELLEIVQCKLEEAKSDNVSIDFLKSLEEQLKTALSVTRDRKTELMMEFVKTHQEKEKLLREENQILTSQLSKMKKSLETEDVRGVSPESSCGKNTPETLLLLK*
E.salsugineum_EsMAFb_Thhalv10004949m	MGRRKVEIKRIENKSSRQVSFCKRRNGLMEKARQLSILCDSSVALLIVSSTGKLYSSSSGDSMAKILKRYEIQHADELKTLGLAEKTRNYLSHKELLEIVQCKLEETNGDNISIESLISLEEQFKTALSVTRARKNELMMELVKTLQEKEKMLRAENQVLVSQLTKMEGKRFLETEYERAMSPENSSGNNPPETLPLLK*
T.parvula_TpMAFc_Tp2g28150	MGRRKMEIKRIENKSSRQVTFCKRRNGLMEKARQLSILCGSSVAILIVSSTGKLYSSSSGDCMGKILSRYEIQHADELKSLDLAEKTRIYLSHKELLEIAQCKLEEMKSDNVSVETLISLEEQFKTVLSVTRARKTELTMKLVKTLQEQEKLLREENQVLASQLTKMEKKRSLETEDERAISPENSSGNNPPPTLSLLK*
B.rapa_BrMAFe_Bra031884	MGRRKVEIKRIENKSSRQVTFCKRRNGLMKKARQLSILCESSVALLIVSSTGKLYSSSSGDSMAKILTRYKTQHADELKTVDLAEKTRNYLSHEELLEIVQCKLEEAKNDNMSIESLISLEEQFKSALSLTRARKAELMMEFLKTLQEKEKLLREENKVLASQLTKMKKSRFLEAEDERAMSLAKSFGNNTPETLSLLK*
B.rapa_BrMAFb_Bra024351	MGRRKVEIKRIENKSSRQVTFCKRRNGLIEKARQLSVLCGSSVAVLIVSSTGKVYSSSSGDSMAKILKHYEVQHADKLKTLDLTEKTQNYVSLNELLETVQRKIEAANVDNISVQSLIFLEEQFKTALSLTRARKTELMMQLVKSLQEKEKLLRDENTVLASQLAEMGKEKEFLETEDERAMLLEYSSGNNPRETLPLLK*
B.rapa_BrMAFd_Bra031886	MGRRKVEIKLIENKSSRQVTFSKRRTGLIEKARQLSVLCESSVAVLVVSASGKLYNSSSGDNMTNIVDRYEIQHAGELRSLDLAEKTRNYLPHKELLESVKSNLEEPNVDSVSVDSLISLEDQLETALSATRARKEELLREENLVLVSQIGTTNGRRENNSPVNSSGINPPETLPLLK*
A.thaliana_MAF2_AT5G65050.3	MGRKKVEIKRIENKSSRQVTFSKRRNGLIEKARQLSILCESSIAVLVVSGSGKLYKSASGDNMSKIIDRYEIHHADELEALDLAEKTRNYLPLKELLEIVQSKLEESNVDNASVDTLISLEEQLETALSVTRARKTELMMGEVKSLQKTENLLREENQTLASQVGKKTFLVIEGDRGMSWENGSGNKVRETLPLLK*
A.thaliana_MAF3_AT5G65060.1	MGRRKVEIKRIENKSSRQVTFSKRRKGLIEKARQLSILCESSIAVVAVSGSGKLYDSASGDNMSKIIDRYEIHHADELKALDLAEKIRNYLPHKELLEIVQSKLEESNVDNVSVDSLISMEEQLETALSVIRAKKTELMMEDMKSLQEREKLLIEENQILASQVGKKTFLVIEGDRGMSRENGSGNKVPETLSLLK*
A.lyrata_AlMAFa_497339_AL233U10010	MGRRKVEIERIENKSSRQVTFSKRRKGLIEKARQLSILCESSIAVLAVSGSGKLYNAASGDNMSKIIDRYEIHQADELKALDLAEKIRNYLPHKEILEIVQSKLEEPNVDTVSVDSLISMEEQLETTLSVIRAKKTELMMEEVKSLQETEMLLREENQILASHSQLGKNTFLVTEGERGMARENGSGNKVPETLALLK*
A.lyrata_AlMAFc_496727_AL8G42560	MGRRKVEIKRIENKSSRQVTFSKRRKGLIEKARQLSVLCESSIAVLVVSGSGKLYNSASGDNMSKIIDRYEIQRADELKALDLAEKIRNYLPHKELLEIVQSKLEEPNVDTVSVDSLISMEEQLETALSVIRAKKTELMMEEVKSLQETEMLLREENQILASHSQVTKTSLIYDSRS*
A.thaliana_FLM_MAF1_AT1G77080.4	MGRRKIEIKRIENKSSRQVTFSKRRNGLIDKARQLSILCESSVAVVVVSASGKLYDSSSGDDISKIIDRYEIQHADELRALDLEEKIQNYLPHKELLETVQSKLEEPNVDNVSVDSLISLEEQLETALSVSRARKAELMMEYIESLKEKEKLLREENQVLASQMGKNTLLATDDERGMFPGSSSGNKIPETLPLLN*
A.lyrata_AlMAF1_476870_AL2G37250	MGRRKIEIKRIENKSSRQVTFSKRRNGLIDKARQLSILCESSVAVVVVSASGKLYESSSGDEIEALVKPEITQCFELDLAEKIQNYLPHKELLETVQSKLEEPNVDNVRVDSLISLEEQLETALSVSRARKAELMMEYVKSLKEKEMLLREENQVLASQMGKNTLLAIEDEGGMLPESSSGNKIPETLPLLK*
C.rubella_CrMAF1_Carubv10020979m_Carub.0002s2396	MGRRKIEIKRIENKSSRQVTFSKRRNGLIDKARQLSILCDSSVAVVVVSASGKLYNSCSGDDMSKIIERYEIQHADELKALDLAEKTRNYLPHKELLEIVQSNLEETNINNLSVDFLISLEEQLENALSVSRARKTELMMESLKSLQGEENLLREENQVLASQMGKKNTFLATEDERGISPENSSGNQIPETLPLLK*
E.salsugineum_EsMAFa_Thhalv10005413m	MGRRKVEIKRIDNKSSRQVTFSKRRNGLIEKARQLSILCESSIAVLVVFGLRQALQLLLRRQIWFIYPILRCTSGRFVDRLIGVNGDFDQDSLVEIWMPHCPLQLLFQNVFMTKIIDRYDIQHADDLKTLELAEKTRNYLPHKELLELVQSNLEEPNVDNVSVDSLISVEDQLETAMSVTRARKTELMMEFVKTLQEKLGKNTALVTDDERALSPASNSGNNPPETLSLLK*
T.parvula_TpMAFa_Tp2g28130´	MGRRKVEIKRIENKSSRQVTFSKRRNGLIEKARQLSILCESSVAVLVVSTSGKLYNSSSGDKILRKKTRNYLPHKELLESVKSNLEEANVDNVSVDSLISLGEQLETALSITRARKTELRMECVKTLQEKEKLLREENLVLATQIGKTTFLVTEGEGRTSPANSSGNKPPETLSLLK*
B.rapa_BrMAFc_Bra031888	MGRRKVEIKLIENKSSRQVTFSKRRTGLIEKARQLSVLCESSVAVLVVSASGKLYNSSSGDNMTNIVDRYEIQHAGELRSLDLAEKTRNYLPHKELLESVKSNLEEPNVDSVSVDSLISLEDQLETALSATRARKTELTMEFVKMLQEKIGTTNGRRENNSPVNSSGINPPETLPLLK*
B.rapa_BrMAFa_Bra024350	MGRKKVEIKRIENKSSRQVTFCKRRNGLIEKARQLSVLCESSVAVLVVSATGKLYNSSSGDNLSKIIDRYKIQQADDLQTLDLEEITRNYLPHKKLLELVQSNLEEANVDGVSVDSLNSLEEQLETALSVTRATKTKLMMEFLKTRREKEKLLIEENLVLASKIWKQTFLVTRDETSMLPEYRFGNNPPETLSLLK*
A_arabicum_AeaMAFa_ASZH01016732_p819	MGRRKVEIKRIENKSSRQVTFSKRRNGLIEKARQLSVLCESSVAVLVVSATGKLYNSSSGDDSLAKIISRYEVHHADELKDLDLMEISQNYLPHEELIEMVESKLQEPNADNVTVDSLTELEEQLETALSVTRARKEELIMDFVKTLEEKEKLMIEENQALAIQLSKVGKKKLTEADVEEMSPGNNNSGENPTETLPLLK*
A_arabicum_AeaMAFb_ASZH01032851_p1076	MGRRKVEIKRIENKSSRQVTFSKRRNGLIEKARQLSVLCESSVAVLVVSATGKLYNSSSGDDSLAKMIARYEVQHADELNALGLVESSQSYLPHQELIEMVESKLQEPNADNVTVDSLTELEEQLETALSVTRARKEELIMDLVKTLQEKEKLMIEENQVLATQLSKMGKNEIPVAEEQERSPGNKNSGNNPAETLPLLK*
T.hassleriana_ThMAFc_104819303	MGRKKMEIKRIENKSSRQVTFSKRRTGLVEKARQLSVLCDAAVAVLVVSSSGKHYSFSSGDSLTRILGLYREKQADEDLKALDRLESGNYLSHKELLEIVNSQLEEPNLGNVNIDFLIQMEHQLEVALSVARARKTQLMMESLKAFKGKEKSLRVENQRLAGQFGGPILVEEEADKATTSENNSGEEHQQPQETLRLLT*
T.hassleriana_ThMAFa_104799088	MGRRKVEIKRIENKSSRQVTFSKRRGGLVEKARQLSVLCDAAVAVLVVSSSDKLYSFSSGESLTGILARYREQQVEEDVKDLDLRLESGNYLSTKELLETLESRLKEPNLGNVSIDSVNQMEWQLEGALSAARAKKTQLLMESLKALKEKENSLREESQLLASQFGGETLVGAEAEKEKATPPENNLSGEDRRRRPETLLLLT*
T.hassleriana_ThMAFb_104799064	MGRRKVEIKRIENKSSRQVTFSKRRGGLLEKARQLSVLCDAAVAVLVVSSSDKLYSFSSGESLTRILARYWEQQAEEDVKDLDLRLESGNYLSTKELLETLESRLKEPNLGNVSIDFLNQMEWQLEGALSAARARKTQLLLESLKALKEKENSLREESQLLASQFGGEILVGAEAEKEKATPPENNISGEDRRRRPETLLLLT*
S.irio_SiMAFk_SI_scaffold2426_51.52	MGRRKVEIKLIENNSSRQVTFSKRRNGLIEKARQLSILCESSVAVLVVSASGKLYNSSSGDTMTKIIDRYEIQHVEELRTLDLSEKTRNYLPHKELLGLVKSNLEEANVDNVSVDSLSSLEQQLETALSVTRARKTELTMEFVKTLQEKEKLLREENLVLGSQMAKRTFLVTEGDQRAISPANSSGINPPETLPLLK*
S.irio_SiMAFl_SI_scaffold2426_53.54	MGRRKVEIKRIESTSSRQVTFCKRRNGLMEKARQLSILCESPVAVLIVSSTGKLYSSSSGDSMAKILKRYEIQHADERTKLDLAEKSRNYLSHKELLELVQCKLGEAKSDNISIESLTALEEQFKTSLSATKARKAELMMELVKELQEKEKLLREENQILASKLTKKSFPETEDEGAMTSEDSSGNIPPETLASQ*
S.irio_SiMAFm_SI_scaffold2426_55	MGRRKVEIKRIENKSNRQVTFCKRRNGLMEKARQLSILCDSSVALLIVSSTGKLYSSSSGDSMAKIIERYEIQHADELKKDLAEQARNYLSHKELREIVQCKLEETKSDNISLESLTALEEQFKTALSVTRARKNELMMELVKTLQQKEMVLREENQVLASQLTEMEKKRFLETEDERAMSLENTPETLPLLK*
S.irio_SiMAFn_SI_scaffold2426_56.57	MGRRKVEIKRIENKSSRQVTFCKRRNGLMEKARQLSILCGSSVAILIVSSTGKLYSSSSGDSMAKILKHYEVQHAVELKTSDHTEKTSNYHRLKELLEIVQCTLEEANVDNISVESLISLEEQCKTALSLTRARKTELMRELVKTLEEKEKLLREENQVLASQFTKMGKKNKFLETQDERAISPENSPGNNPPETLPLLK*
AhaMAFc_Araha.30828s0011_Ah2G29160_Arabidopsis_halleri	MGRRKIEIKRIENKSSRQVTFSKRRNGLIDKARQLSILCESSVAVVVVSASGKLYDSSSGDDISKIIDRYEIQHADELKALDLAEKIQNYLPHKELLETVQSKLEEPSVDNVSVDSLISLEEQLETALSVSRARKAELMMEYVKSLKEKEMLLREENQVLASQMGKNTLLAIEDERGMLPESSSGNKIPETLPLLK*
AhaMAFb_Araha.8092s0001_Ah8G32600_Arabidopsis_halleri	MGRRKVEIKRIENKSSRQVTFSKRRNGLIGKARQLSVLCESSIAVLVVSGSGKLYTSASGDNISKIIDRYEIQRADELKALDLAEKIRNYLPHKELLEIVQSVDSLISMEEQLETALSVIRAKKSELMMEEVKSLQETEMLLREENQILASHTQLGKNTFLVTEGERRMSRENGSGNKVPETLPLLK*
AhaMAFa_Ah8G32620_Arabidopsis_halleri	MGRRKVEIKRIENKSSRQVTFCKRRNGLMEKARQLSILCESSVALIIISATGRLYSFSSGDSMAKILSRYELQQAADLKTLCLNIVDKDQHRDTLFFTAGIALESLRHGSKLDLEEKNLNYLSHKELLEIIQCKIEETKSDNVSIDCLTSLEEQLKTALSITRARKAELTMEFVNTLQEKEKLLREENQFLTSQLTKMGKMKKSRETEDARAVSPENSSQNKPPETLLLLK*
AhaFLC_Araha.4940s0016.1_Ah6G10710_Arabidopsis_halleri	MGRKKLEIKRIENKSSRQVTFSKRRNGLIEKARQLSVLCDASVALLVVSASGKLYSFSSGDNLVKILDRYGKQHADDLKALDIQSKALNYGSHHELLELVESKLVGSNVNNVSVDTLVQLEEHFETALSVTRAKKTELMLKLVENLKEKEKLLKEENQVLASQMEKNHHVGAEAEMEISPAGQISDNLPVTLPLLN*
DsoMAFe_Desop.0229s0599_Descurainia_sophia	MGRRKVEIKRIENKSSRQVTFSKRRNGLIEKARQLSILCESSVAVLVVSASGKLCNSSSGDNMSEIINHYEMQHTYELEALDLADQTQNYIPQKESKLEEPNVDNVSVDSLISLEQQLETTLSIARVRKKELLMEFVNNLQEKERLLREENKVLASQIGKTSLVTEDERAPENSSSCKIPEILPLLK*
DsoMAFf_Desop.0229s0600_Descurainia_sophia	MGRKKVEIKRIENKSSRQITFCKRRNGLMEKARQLSILCESSVALIIISATDKLYSFSSGDSMSKIIDRYEIQMLMNLKPYNLAEKTQNYLPHKELLEIVQSKLEEPNVDNVSVDSLISLEEQLETALSVTRATKKKLMMEYVRSLQEKEKLLRKENPVLGSQMGKKKTFLATENERGMSPENISGNNSPETLPLLK*
DsoMAFd_Desop.0229s0602_Descurainia_sophia	MGRRKVEIKRIENKSSRQVTFSKRRNGLIEKARQLSILCESSVAVLVVSGSGKLYNSSSGDNMSRIIDRYEIQHADELEALDLAEKTRNYLPHKELLEIVQSKLEEPNVDNVSVDSLVSLEEQLETALSVTRARKTEQMMEYVKSEEEKMKLLREENQVLASQMGKKAILGTEDEREMSPENSSGNKIPETLSLLK*
DsoMAFa_Desop.0229s0603_Descurainia_sophia	MGRKKVEIKRIENKSSRQITFCKRRNGLMEKARQLSILCESSVALIIISATDKLYSFSSGDSMAKILGHYEKQHADDLKTLDLAEKTRKCLSHKELLEIVQCKLEEVKSRNVSLDFLSSLEEQLKTALSVTRARKTEQMMDFVKNLQENEKLLREENQILASQLTKMKKIKFLETKDERALSTENSSGNNPPVTLSLLK*
DsoMAFb_Desop.0229s0604_Descurainia_sophia	MQNVRRLRRVIHTSEIQIRAQELLEKEAMGRRRVEIKLIENKSNRQVTFCKRRNGLMEKARQLSILCGSSVALFIVSATGKLYSFSSGDSMAKILSHYKIQHADDFKTLDLAEKTRNYLSHKELPELIQCKLEEVKSDHVSMDCLKSLEEQFKTALSLTRARKTELMMEFVETLQEKEKQLREENQVLASQLTKMGRMKKVLETEDERAMSPENNSVNNPPETLLLLK*
DsoMAFc_Desop.0229s0605_Descurainia_sophia	MGRRKVEIKRIENKSSRQITFCKRRNGLMEKARQLSILCGSSVALFIVSATGKLYSFSSGYSIDKILSHYEIQHADDLKTSDLAERTRNYLSHKKLLEIVLRDLEEANLNINCLMSLEEQLKIALSLTKARKTKLMVELVKTFQEKEKLLREENQVLTTQDRTSKMMIGVGEECDGVYKFRGVFGGQANKATSGDQRDLWHKRLGHLYGLIRRFGW*
DsoMAFg_Desop.0209s0017.1_Descurainia_sophioides	MGRRKVEIKRIENKSSRQVTFSKRRNGLIEKARQLSILCESSVAVLVVSSSGKLYNSSSGDNMSKIIDRYEIQHADELEALNLAEKTQNYLPHKELLEIVQSKLAEPNVDNVSVDSLISLEEQLETALSVTRATKKKLMMEYVRSLQEKEKLLRKENQVLGSQMGKKKTFLATENEGGMSPENISGNNSPETLPLLK*
DsoFLC_Desop.0231s0381.1_Descurainia_sophioides	MGRKKLEIKRIENKSSRQVTFSKRRNGLIEKARQLSVLCDASVALLVVSASGKLYSFSSGDNLVKILDRYGKQHADDLKALGLQSKDVKYGSHHELLEFVESKLVESNGDDVSVDSLVQMEEHLETSLSVTRAKKTELMLKLVENLKEKEKLLKEENQVLANQMETNHVGAEAEMEVSPGQISDINLPVTLRLLN*
CgrMAFd_Cagra.0450s0030_MAF1_Capsella_grandiflora	MGRRKIEIKRIENKSSRQVTFSKRRNGLIDKARQLSILCDSSVAVVVVSASGKLYNSCSGDDMSKIIERYEIQHADELKALDLAEKTRNYLPHKELLEIVQSNLEETNINNLSVDFLISLEEQLENALSVSRARKTELMMESLKSLQGEENLLREENQVLASQMGKKNTFLATEDERGISPKNSSGNQIPETLPLLK*
CgrMAFb_Cagra.0917s0078.1_Capsella_grandiflora	MGRRRVEIKRIEDKNSRQVTFCKRRNGLMEKARQLSVLCGSSVALFIVSSTGKLYSFSSGDSLAKTLSRYEIQNADDHTTLDLAEKTQDHISNKELLEIIQCKLEEVKSDNVSVESLISIEEQLKKALSVTRARKTELIMEHVKTLQDKEKLLEEENQVLARQMREMKKVLGTEDELAMSPENSFGSKQPETLRLLK*
CgrMAFa_Cagra.0917s0079_Cagra.0917s0080_Capsella_grandiflora	MGRRKVEIKRIEDKSSRQVTFCKRRNGLMEKARQLSILCESSVALVIVSSTGKLYSFSSGDSMAKILSRFEVQQADDTKTSDLAETSRNYLSHKELLEIVQCKLEEAKSDNVSIDFLKSLEEQLKTALSVTRDRKTELMMEFVKTHKEKEKLLREENQILTSQLSKMKKCLETEDVRGMSPERSCGKNTPETLLLLK*
CgrMAFc_Cagra.0917s0081.1_Capsella_grandiflora	MGRRKVEIKLIEKKSSRQVTFSKRRNGLIEKARQLSILCESSIAVLVVSGSGKLYNSSSGDNMAKIIDRYEIQHADELKVLDLAEKTRNYLPHKELLEMVQSKLEEPVDNVSVDSLISLEEQLETALSVTRAKKTELMMEDVKSLQETERLLREENQYLTSQMWKKTFLVTQGGRGISPENSSGNKVLETLPLLK*
CgrFLC_Cagra.1085s0045.1_Capsella_grandiflora	MGRKKLEIKRIENKSSRQVTFSKRRNGLIEKARQLSVLCDASVALLVVSASGKLYSFSSGDNLVKILDRYGKQHADDLKALDLQSKSLNYGSHHELLDLVESKLVESNVSNVSVDSLVQLEEHLETALSVTRAKKTELMLKLVENLKEKEKLLKEENQVLASQMGKNHVVVGAETEMMEMSPAGQISDNLPVTLPLLN*
TarMAFb_Thlar.0004s0300_Thlaspi_arvense	MGRRKVEIKRIENKSSRQVTFCKRRNGLMEKARQLSILCGSSVALVIVSATGKLYSSSSGDSMAKIISRYEVQHAGDHKALDFAEKTRNYLSHNELLEIVQCRLEEAKSDDVSVDSLISLEEQFKSALSVTRAKKTKLMVELVKTLQEKEKLLIEHNQVLASELTKMEKKNEFLETEDERAMSPENGPGNNLPETLPLLK*
TarMAFa_Thlar.0004s0301_Thlaspi_arvense	MGRRKVEIKRIENKSSRQVTFCKRRNGLMEKARQLSVLCGSSVAVVIVSSTGKLYSSSSGESMANILKRFEIQHADDLKTLDFAEKTRNYLSHKELLEIVQCKLEEAESDNVSVDSLISLEEQLKAALSVTRARKTEFITELVKTLQEKEKLLREENQVLASQLSKRKKCKKASYRWRRKGFWRQKMREQCHWKITPATNHRRLLRCSSNHHHQRLAFDHPDSKKEIMKKKIRLLNHKEATYLKFFFFFPCETEKFLRKKTQPRESIKLNKVDNLCCYLHSFTYFLCC*
TarMAFc_Thlar.0004s0302_MAF4_Thlaspi_arvense	MGRRKLEIKRIENKSSRQVTFSKRRSGLIEKGRQLSILCESSVAVLVVSASGKLYNATSGSDNMSQIINRYDIQHADELRALDIEEKTRNYLPHKELQELVQSTLEEPKVDSVSVDSLNSVEDQLEVALSITRARKSELMLECVKNLQEKEKMMIEENHVLASQKKEM*
TarMAFd_Thlar.0004s0303_Thlaspi_arvense	MGRRKVEIKRIEKKSSRQVTFSKRRSGLIEKGRQLSILCESSVAVLVVSASGKLYNASSGDNMSEIIDRYDIQHADEVLDIDEKTRNYLPHKELLELVQSTLEEPKVDNVSVDSLNSVEDQLEVALSITRARKSELMLECVKTLQEKEKMMIEENHVLASQMGKNTFLATEDEGAMSPANNSGNNPPETLSLLK*
TarFLC_Thlar.0017s0235_Thlaspi_arvense	MGRKKLEIKRIENKSSRQVTFSKRRNGLIEKARQLSVLCDASVALLVVSASGKLYSFSSGDNLVKILDRYGKQHADDLKALDLQSKALNYGSHHELLELVESKLVESDVDNVSVDSLVQLEDHLETALSITRARKTELMLKLVDSLKEKEKLLKEENQVLASQMEKNHMEADADNMEMSPGQISDMNLPVTLPLLN*
LsaMAFb_Lesat.0185s0057.1_Lepidium_sativum	MGRRKVEIKRIENKSSRQVTFSKRRNGLIEKARQLSVLCESSVAVLVVSGSGKLYNSCSGDKMSTIIDRYEVQHADELRALDLAEKTRNYLPYPELLDTVQSKLEEPNVDNVSVDSLVSLEDQLESALSVTRARKTELTMEYVKSLQEKEKLLIEENQVLTNQ
LsaMAFa_Lesat.0185s0058.1_Lepidium_sativum	MGRRKVDIKLIENKSSRQATFCKRRNGLMEKARQLSILCESSVALFIISSTGRLYSFSSGDSMAKIISHYRIQHPDDLKTLDLEEKTRNYLSHMDLLDIIQCKLEEVSGDNVSIDSLKSLEEQLKTALSVTRARKTELKMELVNTIQEKGMLLREEDNVLTSHITKMKKCLETMEARTMSPENSSDNNQLETLQLLK*
PtuMAFa_OVBL01000342_1274679_1294858_Pseudoturritis_turrita	MGRRKMEIKRIENKSSRQVTFCKRRNGLMEKARQLSVLCGSSVALAIVSATGKIYSSSSGYSMAKILSRYEIQHVDDLKPLDLAEKTRNYLSHKELLEIVQCKLGEATVDNTGVDSLLSLEEQFKTALSVTRARKTELMIELVKTLQEKEKLLREENKVLGRQLTKMGKQRKFLETEDKRAVSPENSSGDSPAAEVTTTTTING*
PtuMAFb_OVBL01000342_1294879_1302558_Pseudoturritis_turrita	MGRRKVEIKRIENKSSRQVTFCKRRNGLMEKARQLSILCESSVALFIVSTTGKLYSSSFGDSMDKIIKRYEIQHADDLKTLDFAEKTRDYLSHKELLDIVQCKLEEANADNISVESLISLEEQFKTALSVTRARKTELMMELVKTLQEKEKLLGEENQVLASQLTKMKKMTFLETEYERALSLENNSGFNNPPEILPLLK*
PtuMAFc_OVBL01000342_1301579_1309058_Pseudoturritis_turrita	MGRRKVEIKRIDNKSSRQVTFSKRRNGLMEKARQLSILCESSIAVLVVSASGKLYNSSSGDNMSKIIDRYEIQHANELKALDLAEKTRNYLPHKELLELVQSNLEEPNVDSVSVDSLISVEEQLETALSVTRARKTELLMEQVKTLQEKEKLLIEENQILASQIGEKTFLVTEDDRAKSPGNNSGNNPPETLSLFK*
KsaMAFa_OVAY01000092_42138_Kernera_saxatilis	MGRRKVEIKRIDNKSSRQVTFCKRRNGLMEKARQLSILCESSVAVVIVSSTGKIYSSSSGESMANILKRYEIQHADDLKTLDFAEKTRNYLSHKELLEIGECKLEEAKSDNVSVDSLISLEEQFTTALSVTRARKTELMMELVKNLQEKEKLLREENQVLASQLTKMEKKRFLETEDERMSLGNSSGNNPPETLRLLK*
KsaMAFb_OVAY01000092_62319_86555_Kernera_saxatilis	MGRRKVEIKRIEKKSSRQVTFSKRRSGLIEKARQVSILCESSVAVLVVSASGKLYNSSAGDNMTKIVDRYEIQHADELRTSELEEKTRNYLPHKELLELVQSNLEEPNVDNVSVDSLISVEGQLETALSATRARKTELMMEVVKTLQEKENLLIEENQVLASQMGKKTSLATEYERVMPPENNSGNNPPETLSLLK*
KsaFLC_OVAY01000270_25604_65785_Kernera_saxatilis	MGRKKLEIKRIENKSSRQVTFSKRRNGLIEKARQLSVLCDASVALLVVSASGKLYSFSSGDNLVKILDRYGKQHADDLKALDLQSKALNYGSHHELLELMESKLVASNVDNVSVDSLVQLEEHLETALSVTRARKTELMLKLVESLKEKEKLLKEENQVLASQMEKKNLVGAEADNMEISPGQISDINLPVTLPLLN*
EsyMAFa_FPAK01000006_16744441_16769867_Euclidium_syriacum	MGKRKVEIKRIEDKSTRQVTFCKRRNGLIEKARQLSILCESSVAVLMVSSTGKLYSSSSGDSMPKILGNYERKHGDNRKTLGLKEKIKNYLPHKELLEIVQCNLEEANVDNISVDSLTALEEQLKTALSLTRARKTKLMMKFFNTLQEKEKVLREENQVFASQLTKMGKKKTFPERENERTMSPENSLGKNPPETLLLLK*
EsyMAFb_FPAK01000006_16764623_16778332_Euclidium_syriacum	MGRRKDKSTRQVTFCKRRNGLIEKARQLSILCESSVNILMVSSTGKLYSSSSGDSIPKILGNYERLHAGDRKTVDLEEKTKNYLSHKELLRIVQCKANVDNISVDSLTSLEEQLKTALSVTRARKTELMVKFFNTLQEKEKVLREENQVFASQITKMGKTKTFLARENERTMSPENSSGKNPLETLLLLK*
EsyMAFc_FPAK01000006_16769867_16783417_Euclidium_syriacum	MGRRKVEIKRIEKKSSRQVTFSKRRNGLMEKARQLSILCESSVAVLVVSDSGKLYDSSSGDNLSKIVARYEIQHADELKALELAEKTLNYLPHKELLEAVQSRLEGPNVDNVSVDSLISLEEQLETTLSVARTRKTDLMMEVVKTLQEKVKLLGEENQVLASQMGKKILEGVDDRAMSPGTSNGNNPPETLSLLK*
EsyMAFd_FPAK01000006_16778332_16803417_Euclidium_syriacum	MGRRKVEIKRIEKKSSRQVTFSKRRNGLMEKARQLSILCESSVAVLVVSDSGKLYDSSSGDNLSKIVARYEIQHADELKALELAEKTLNYLPHKELLEAVQSRLEGPNVDNVSVDSLISLEEQLETTLSVARTRKTDLMMEVVKTLQEKVKLLGEENQVLASQMGKKILEGVDDRAMSPGTSNGNNPPETLSLLK*
EsyFLCb_FPAK01000007_7913523_7947391_Euclidium_syriacum	MGRKKLEIKRIENKSSRQVTFSKRRNGLIEKARQLSVLCDASIALLVVSASGKLYSFSSGDNLVKILDRYGKQHADDLKVLDLQSKALNYGSHHELLELVESKLEESNVDNVNVDSLVQLEDHLENALSVTRARKTELMLKLVESLKEKEKLLKEENQVLARQVWEKVTKFKPGAR*
EsyFLCa_FPAK01000007_7933705_7967391_Euclidium_syriacum	MGRKKLEIKRIENKSSRQVTFSKRRNGLIEKARQLSVLCDASIALLVVSASGKLYSFSSGDNLVKILDRYGKQHADDLKVLDLQSKALNYGSHHELLELVESKLEESNVDNVNVDSLVQLEDHLENALSVTRARKTELMLKLVESLKEKEKLLKEENQVLARQMEKKNLGGAEAAEVSPGQIFNNSLPVTLPLLN*
NofMAFa_OVAZ01000003_170162_195748_Nasturtium_officinale	MGRKKMEIKRIENKSSRQVTFSKRRNGLIEKARQLSVLCESSVAVLVVSASGKLYNSTSGDNMSNIIDRYDIQHADELEALDLAEKTQNYLPHKELLQIVQSNLEEPNVDNVSVDSLISLEDQLENALSVTRARKTELMIEFVKNLEEKEKLLREENQVLGIQMGKKTFLVTGDGRGMSPGNSSSNKIPETLPLLK*
NofMAFb_OVAZ01000003_149981_170562_Nasturtium_officinale	MGRRKVEIKRIESKSSRQVTFCKRRNGLMEKARQLSILCESSVAVVIVSATGKVYSFSSGDSMAKILSRYETQHADCIKTLDLEEKTRNYLSHNELLEIVQSKLEEANVDNISVDSLLSLEEQLKTALSVTRARKTELMMEFVNNLQEKEKLLREENKVMASQLTEIWKKKKKFHEREDERAMSPENSFGNNPLVTLPLLK*
NofMAFc_OVAZ01000016_367096_392274_Nasturtium_officinale	MGRKKMEIKRIDNKSNRQVTFSKRRNGLIEKARQLSILCESSVAVLFVSDSGKLYNSTSGDNMSNIIDRYDIQHADELEALDLAEKTQNYLPHKELLETVQSKLEEPNVDNVSVDSLISLEYQLENALSVTRARKTELMIEFVKNLEEKEKLLREENQVLGIQVTKTQSLKASRS*
NofMAFd_OVAZ01000016_361126_367896_Nasturtium_officinale	MGRRKVEIKRIESKSSRQVTFCKRRNGLMEKARQLSILCESSVAVVVVSATGKVYSFSSGDSMAKILSCYETQHDDDLKTLDLEEKTRNYLSVKELLEITELMMEFMKTLQEKEKLLREENQILASQLTEMGKMKKFHETEDERTTSPGNSSSNNPPVNLPLLK*
NofMAFe_OVAZ01000016_340963_361926_Nasturtium_officinale	MGRRKVEMKRIENKSSRQITFCKRRNGLMEKARQLSILCGSSVAVVIVSSTGKLYSFSSGDSMAKILNHYETQHADEFKTLDLAEKTGNYLSQKELLEKVQSKLEEAKSDSLSIDSLISLEEQLKIALCVTKARKERLLRGENQVLASQVIKTIGKKKFLETENERAMSPGNSSGNNPPETLPLFK*
NofFLCa_OVAZ01000380_44589_65570_Nasturtium_officinale	MGRKKLEIKRIENKSSRQVTFSKRRNGLIEKVRQLSVLCDASIALFVVSASGKLYSFSSGDNLVKILDRYGKQHADDLKALDLQPKALNYGSHNELLELVESKLVESNIDNVSFDSLVQLEEHLETALSVTRAKKTELMLKLVETLKAKEKMLKEENQVLANQMEEGADAEMSPGQISDVNVPVTLPLLK*
NofFLCb_OVAZ01000380_64770_97351_Nasturtium_officinale	MGRKKLEIKRIENKSSPQVTFSKRRSGLIEKVRQLSVLCDASVALLVVSASGKLYSFSSGDNLVKILDRYGKQHADDLKALDPQSKALKYGSHNELLELVESKLVESNIDNVSVDSLVQLEEHLETALSVTRAKKTELMLKLVETLKAKEKLLKEENQVLVNQMEKEGADAEMSPGQIPDVNVPVTLPLIN*
MmoMAFa_CAJHQQ010000046_135319_161971_Moricandia_moricandioides	MGRRKVEIKRIENKSSRQVTFSKRRNGLIEKARQLSILCDSSVAVLVVSATGKLYNSSSGDNMSKIIDRYQIQQADDLKTLELEEKTRNYLPHKELLKLVQSNLEEASIDGVSLDSLTSLEEQLETALSVTREIKTKLMMEFVETRRENEKLLIEENLVLASQVTSQPIMYNLVQHFDRW*
MmoMAFb_CAJHQQ010000046_115138_136119_Moricandia_moricandioides	MGRRKVEIKRIENKSSRQVTFCKRRNGLMEKARQLSVLCGSSVAVLIVSSTGKVYTSSSGDSITNILKRYEVQHADELKTLDLTEKNQNYPSLKELLETVQCKLEEAKVDNISIESLISLEEQFKTALSLTRARKTELMMELVKTLQEKEKLLRDENQVMASQLAKMGKEKEFLETEEERAMSLEHRSSGSNPPETLPLLK*
MmoMAFc_CAJHQQ010000027_84347_105329_Moricandia_moricandioides	MGKRKVEIKLIENKSSRQVTFSKRRNGLIEKARQLSVLCESSVAVLVVSASGKLYNSSSGDNTTNIIDRYGIRHADELRTLDLAEKTRNYLPHKELLESVKSNLEDSNVDNVSVDSLTSLEDQLETALSATRARKTELTMAFVKMLQEKEELLREENLVLSSQMGKTNGGIENSSPANSSGINPPETLPLLK*
MmoMAFd_CAJHQQ010000027_118016_138997_Moricandia_moricandioides	MGRRKVEIKRIESKSCRQVTFCKRRNGLMEKARQLSVLCDSSVAVLIVSSTGKLYSSSSGDSMAKIIKRYAIQHAEEHKNLDLAEKSQNYLSHMELLEIVKCKLEEAKADDISVESLNSLEEQFKSALAVTRARKTELMMELVKNLEEKGKLLREENQILASQLTKMEKKRLQETEDEGAMSSENSSGNSPPETLSLLK*
MmoFLCa_CAJHQQ010000003_670895_711076_Moricandia_moricandioides	MGRKKLEIKRIENKSSRQVTFSKRRNGLIEKARQLSVLCDASVALLVVSASGKLYNFSSGDNLVKILDRYGKQHADDLKALDLQSKASECGSHKELLELVESKLVESNADVSVDSLVQLENHLETALSVTRARKTELMLKLVDSLKEQLDT*
MmoFLCb_CAJHQQ010000002_456174_477356_Moricandia_moricandioides	MGRKKLEIKRIENKSSRQVTFSKRRNGLIEKARQLSVLCDASVALLVVSASGKLYSFSSGDNLVKILERYGKQHDDLNALDRESKALNYGSHHELLELVESKLEGSNVDNVSVGSLVQLEENLEDALSVTRARKTELMLKIVENLKEKENLLKEENQVLASQMEKNNLVRAEADNMEMSPGQIFDINLPITLPLLN*
ApeMAFa_JAHZTW010000005_27215694_27236878_Alliaria_petiolata	MGRRKVEIKRIENKSSRQVTFCKRRNGLMEKARQLSILCGSSVALVIVSATGKLYSSSSGDSMAKILSRYEIQHAGDLKAVDLAEKTRNYLSHKELLEIVQCKLQEAKSDDVSIDSLISLEEQFKSAVSVTRARKTKLVMDLVKTLQEKEKLLREHNQVLASQLTEKKRRKETGSQFRISDFVYICLKIGGIDESIKLLILLQRGNRVKPRLSVLSVCHGLSPDSAHLIDISAHRNTFFLLV*
ApeMAFb_JAHZTW010000005_27211389_27216694_Alliaria_petiolata	MGRRKVEIKRIENKSSRQVTFSKRRNGLIEKARQLSPSLMTQIIDRYDIQHAAELRNLDLDEKTRNYLPHKELLELVQSNLEEPNVDNVSVDSLTSVEDQLETALSVTRARKTELMLEFVKTLEEKERLMIEENHVLASQIGKKTFLVPEEEERATPASNSGNNPPETLSLLK*
ApeFLCa_JAHZTW010000001_163925018_163946201_Alliaria_petiolata	MGRKKLEIKRIENKSSRQVTFSNRRNGLIEKARQLSVLCDASVALLVVSASGKLYSFSSGDNLVKILDRYGKQHADDLKALDLQSKALNYGSHHELLDLVERKLVESNVDNVSVDSLVQLEDHLETALSVTRARKTELMLKLVDSLKEKEKLLKEENQVLASQMEKKNHVGADADNMEMSPGQISDINLPVTLPLLN*
ApeFLCb_JAHZTW010000001_163945201_164524288_Alliaria_petiolata	MGRKKLEIKRIENKSSRQVTFSKRRNGLIEKARQLSVLCDASVALLVVSASGKLYSFSSGDNLVKILDRYGKQHADDLKALDLQSKALNYGSHHELLDLVERKLVESNVDNVSVDSLVQLEDHLETALSVTRARKTELMLKLVDSLKEKEKLLKEENQVLASQMEKKNHVGADADEMEMSPGQISDINLPVTLPLLN*
ApeMAFe_JAHZTW010000001_185266321_185287502_Alliaria_petiolata	MGRRKVEIKRIENKSSRQVTFSKRRNGLIEKARQLSILCESSVAVLVVSASGKLYNSTSGDNMTQIIDRYDIQHAAELRNLDLEEKTRNYLSHKELLEIVQCKLEEAKSDDVSIDSLISLEEQFKSALSVTRARKTKLVMDLVKTLQEKEKLLREHNLVLASQLTEMGKKKNKFLETEDERAMSPENNPGNNPPETLPLLK*
TglMAFa_OVBN01000005_1116319_1137503_Turritis_glabra	MGRRRVEIKRIENKSSRQVTFCKRRNGLMEKARQLSILCESSVALVIISATGRLYSFSSGDSMANILSRFETQQADDPKTLDLAEKSRSYLSHKELLEIVQCKLEEAKSDNVSIDFLKSLEEQLKTALSVTRARKTELMMEFVKTLQEKEKLLREENQVLTSQLTKMGKMRTSLETEDARARSPENSSGKNNQPETLLLLK*
TglMAFb_OVBN01000005_1136503_1142927_Turritis_glabra	MVRRKVEIKRIENKSSRQVTFSKRRNGLIKKARQLSILCESSIAVLVVSGSGKLYDSSSGDNMSKIIDRYEIQHADELKVLDLTEKTRNYLPHKELLEIVQSKLEEPINVDNVSSDSLISLEEQLETALSVTRAMKEKLLREENQILASQMMGKTTFLVTEGERGMSPENISGNKVPEILQLLK*
TglMAFc_OVBN01000015_2006204_2027385_Turritis_glabra	MGRRKIEIKRIENKSSRQVTFSKRRNGLIDKARQLSILCESSVAVLVVSSSGKPYNSSSGDDISKIIDRYEIQHADELKASDLAEKIQNYLPHKELLETVQSSLEEPNIDNVSVDSLISLEEQLETALSVSRARKTELMMEYIKSLQEKEKMLREENQLLASQVTKTTISYASRS*
CplMAFa_FNXX01000002_980537_1001721_Conringia_planisiliqua	MGRRKVEIKRIENKGSQQITFCKRRNGLMEKARQLSILCGSSVALLIVSSTGKLYSSSSGDSMEKILSRYEMRHADELKNLDLAEKARNYLSHKELMDIFQCKLEEAKSDNISLESLISLEEQFKTALSVTTARKTELMMKLVKTLQEKEKLLRGENQVLASQLAEMENKRILEPEDERAVSPENSSGNKPAETLSLLK*
SalMAFa_Sialb.0268s0117_Sinapis_alba	MGRRKVEIKRIEKKSSRQVTFSKRRNGLIEKARQLSILCESSVAVIVVSATGKLYNSSSGDNAIDHGQRLGLKSLPFSWLILYGVSPTSFSQSMSKIIHRYQIQQADDLKNLNIEEKTRNYLPQKELLQLVQSNLEEANVNGVSVDSLISLEEQLETALSVTRATKTKLMMEFVKTRREKEKLLIEENLVLASQVTEIGKQTFLVTRDETEMLPEYSSGNNPPETLSLLK*
SalMAFb_MU106060_40263_61447_Sinapis_alba	MGRRKVEIKRIEDKSSRQVTFCKRRNGLMEKARQLSVLCGSSVAVLIVSSTGKVYSSSSGDSMAKILKRYEVQHADELKTLDLREKTHNNLSLKELLETVQCKLEEAKVDNISVESLLSLEEQFKTALSLTRARKTELMMELVKNLQEKEKLLTDENKVLASQLAKMGKENELLETEDERAMLLEYSYGNNPPETLPLLK*
SalMAFc_Sialb.0785s0006_Sinapis_alba	MGRRKVEIKLIENKSSRQVTFSKRRSGLIEKARQLSVLCESSVAVLVVSASGKLYNSSSGDNMCNIMDRYEIRHADELRALDLAEKTRNYLPHKELLESVKGNLEESNVNNVSVDSLISLEDQLETALSVTRARKTELTMGFIKMLQEKEELLREENLVLANQMEKTNGGRENNSPANSSGINPLETLSLLK*
SalMAFd_Sialb.0785s0005_Sinapis_alba	MGRRKVEIKRIESNSSRQVTFCKRRNGLIEKARQLSVLCESSVAILMVSSTGKLYSSSSGDSMAKIIKRYEIQHADELKNLDLAEKFQNYLPHKELLEIVNCKLEEGNVDDVSVESLNSLEEHFKAALSVTRARKTELMMELVKDLQEKETLLREKNQILASQLTKMKKRRRETEDEGAMSSENSSGNSPLETLTLLK*
SalFLCa_Sialb.0009s0986_Sinapis_alba	MLHRTSKIKLGHKALSETEAMGRKKLEIKRIENKSSRQVTFSKRRNGLIEKARQLSVLCDASVALLVVSASGKLYSFSSGDNLVKILDRYGKQHDDDLKALDRQSKPLNCGSHHELLELVESKLEESNDNNVSVGSLVQLEENLESALSVTRARKTELMLKLVENLKEKEKLLEEENHVLASQMEKNNLVRAEADNMEVSPGQISDINLPVTLPLLN*
SalFLCb_Sialb.0470s0031_Sinapis_alba	MGRKKLEIKRIEKKSSRQVTFSKRRNGLIEKSRQLSVLCDASVALLVASASGKLYNFSSGNNLLKILDQYGKQHAKDLKALDCQSKDLKYGSHHELLELVESKLVESNLDVSVDSLVQLEDHLEIALSVTRARKTELMLKLVDSLKEKEKLLKEENRGLASQIEKKYLTGAEADNMETSPRQISDINLPVTLPLLN*
SalFLCc_Sialb.0089s0175_Sinapis_alba	MGRKKLEIKRIEKKSSRQVTFSKRRNGLIEKSRQLSVLCDASVALLVASASGKLYNFSSGNNLLKILDQYGKQHAKDLKALDCQSKDLKYGSHHELLELVESKLVESNSDVSIDSLVQLEDHLEIALSVTRARKTELMLKLVDSLKEKEKLLKEENRGLASQIEKKYLTGAEADNMETSPRQISDINLPVTLPLLN*
AalMAFa_LT669795_48230824_48261624_Arabis_alpina	MGRRKLEIKRIENKSSRQVSFCKRRNGLIEKARQLSVLCESSVAVFIISATGKYYSFSSGDSMAKIISRYERQHADNHKTSDPTEKTLNYLSHKELLEIVQCKLEEANADNISVDSLTSLEKQFKTVLSLTRARKLMNELVKNLQEKEKVLREENRVLACQLAKNRCPETRAMSPKNNSGNNPQVTLPLLK*
AalMAFb_LT669795_48260624_48291260_Arabis_alpina	MGRRKLEIKRIEKKSSRQVTFSKRRNGLIEKARQLSILCESSVAVLVVSASGKLYNFSSGDNMSNIIDRYGTQHADQLKALDLAKNFRNYLPHKELLELVQSNLEEPNVGNVSVDSLISVEEQLETALSVTRARKTELMMELVKTLQEKEKLLIEENQVLASQMGRNTFLVTEEERATPPESNSGIIPPETLSLLK*
AalMAFc_LT669795_48282552_48290033_Arabis_alpina	MGRRKVEIKRIEKKSSRQVTFSKRRNGLIEKARQISILCDSSVAVLVVSASGKLYNSSSGDNMSNIIHRYEIQHADELKVLDLAEKIRNYLPNKELLELAQSNLEEPNVGNVSVDSLISVEEQLETTLSATRARKAERMMELVKTLQEKEKLLIEENQVLASQMGRNMSSKNNSGNNLPETLSLLK*
AalMAFd_LT669795_48289033_48301260_Arabis_alpina	MGRRKIEIKRIEKKSTRQVAFSKRRNGLIEKARQISILCDSSVAVLVVSASGKLYNSSSGDNMTKIINSYEIQHADDLQALDLAERIRNYLPHKELLEFVQSSLAEPNVDNVSVDSLTSVEEQLETALSATRARKTELMMELLKTHQEKEKLLIEENRVLASQEDRAMSPENNSDNNPPETLSLLK*
AalMAFe_LT669795_48300260_48308538_Arabis_alpina	MGRRKVEIKRIENKSSRQVTFCKRRNGLMEKARQLSVLCESSVAVVIVSATGKLHSFSSGDSMAKILSRYERQHADDHKTLDLAEKSRSYLSHKELLEIVQCKVEEANADNVSIDSLISLEEQFKTALSLTRARKSELMMELVKNLQEKEKVLREENRVLASQLKKMEKTRYLETKDEIAMSPEKNSGNNPPVTLSLLK*
AalMAFf_LT669795_48306538_48318701_Arabis_alpina	MIYEAYIWALNIHSPNQITVQLLEIYIRSGQLYKSIDAKTRQVTFCKRRNGLIEKARQLSVLSGSSVALVIVSATGKLYTSSSGDSMAKILRRYEIQHVDDLKRPFDLAGKNLKYLSNKELLEIVQCKLGEANVDNISEDSLISLEEQFKTALSVTRARKTELTTELVKTLQEKEKLLKEENQVLASQLTKIGKFVEPPEYERAMSPVTTSGNHPPENTSGNNPPETLPLLK*
AalFLC_LT669795_6171529_6193712_Arabis_alpina	MGRKKLEIKRIENKSSRQVTFSKRRNGLIEKARQLSVLCDASVALLVVSSSGKLYSFSSGDNLVKILDRYGKRHADDLKALDLQSKALNYGSHHELLEIVESKLVAPNVNNVSFDTLVQLEKHLETALAVVRAKKTELMLKLLESLKEKEKLLKEENQVLASQMEKKTLVGAEADDNMEISPGEISDINLPVTLPLLN*
CsaFLCb_Csa13g011890.1_Camelina_sativa_A	MGRKKLEIKRIENKSSRQVTFSKRRNGLIEKARQLSVLCDASVALLVVSASGKLYSFSSGDNLVKILDRYGKQHADDLKALDLQSKALNYGSHHELLELVESNLVESNVNNVSVDDLVQLEEHLETALSVTRAKKTELILKLVENLKEKEKLLKEENQVLARQMETNHVVGAEADMEMEMSPAGQISDNLPVTLPLLN*
CsaFLCc_Csa08g054450.1_Camelina_sativa_A	MGRKKLEIKRIENKSSRQVTFSKRRNGLIEKARQLSVLCDASVALLVVSASGKLYSFSSGDNLVKILDRYGKQHADDLKALDLQSKALNYGSHHELLELVESNLVESNVNNVSVDALVLEEHLETALSVTSAKKTELMLKLVENLKEKEKLLKEENQVLASQMETNHVVGAEADMEMEMSPVGQISDNLPVTLPLLN*
CsaFLCa_Csa20g015400.1_Camelina_sativa_A	MGRKKLEIKRIENKSSRQVTFSKRRNGLIEKARQLSVLCDASVALLVVSASGKLYSFSSGDNLVKILDRYGKQHADDLKALDLQSKELNYGSHHELLELVESNLVESNVNNVSVDSLVQLEEHLETALSITRAKKLVENLKEKEKLLKEENQVLASQMETNHVVGAEADMEMEMSPAGQISDNLPVTLPLLN*
CsaMAFi_Csa11g102240.1_Camelina_sativa	MGRRKVEIKRIEKKSSRQVTFSKRRNGLIEKARQLSILCESSIAVLVVSGSGKLYNSSSGDNMSKIIDRYEIQHADELKVLDLEEKTRNYLPHKELLDIVQRKLEEPVDNVSVDSLMSMEEQLETALSVTRAKKTELMMDDLKSLQETEKLLREENQFLASQMGMKTILVTEGVGGMSSGNSSGNKIPETLPLLK*
CsaMAFa_Csa11g102250.1_Camelina_sativa	MGRRKVEIKRIESKSSRQVTFCKRRNGLIEKARQLSILCESSVALVIVSSTGKLYSFSSGESMAKILSRFEIQQADDPETSDLAEKGMNYLSQEELLEIVQCKLEEAKSDNASIDFLNSLEEQLKTALSVTRDRKTELMMDFVKTLQEKEKLLREENQILTSQLSKKKKSLKPEGARAMSPGKSSGKNPRETLLLLK*
CsaMAFd_Csa11g102260.1_Camelina_sativa	MGRRRVEIKRIEDKNSRQVTFCKRRNGLMEKARQLSVLCGSSVALFIVSSTGKLYSFSSGDSMAKILSHYETKNVDDRRTLDLVEKTPDYLSNEELLEIVQCKLEEAKGDNVSVESLISIEEQFKKALSVTRARKTKLMMELVKTLQDKEKLLKEENKVLASQMREMKKLLETEDERAMSPGNSSGNNPPETLRLLK*
CsaMAFc_Csa18g038760.1_Camelina_sativa	MGRRKVEIKRIEDKTSRQVTFCKRRNGLMEKARQLSILCESSVALVIVSSTGKLYSFSSGDSMAKILSRFEIQQDADPTTSDLAEKSRNYLSHKELLELVQCKLEEAKSDNASIDFLKCLEEQLKTALSITRDMKTELVMEFVKTLQEKEKRLREENQVLTSQLSKMKKSLETEDRRAMSPRKSSGKNPQETLLLLK*
CsaMAFf_Csa18g038770.1_Camelina_sativa	MGRRRVEIKRIEDKNSRQVTFCKRRNGLMEKARQLSVLCGSSVALIIVSSTGKLYSFSSGDSMAKILNHYYETQNVDDRRTVDLAEKTPDYLTNKELLEIVQCKLEEAKGDNVSIESLISIEEQLKKALSVTRARKTKLTMELVKTLQDKEKLLNEENKVLASQIREMKKLLETEDERAMSPENSSSNNPPETLRLLK*
CsaMAFe_Csa02g073630.1_Camelina_sativa	IFAQKKNKREKRNKNGKRLSDQNNTDIRIKKIRAFRRVGEKKKAMGRRRVEIKRIEDKNSRQVTFCKRRNGLMEKARQLSVLCGSSVALIIVSSTGKLYTFSSGDSMAKILSHYEAKNVKDRRTSDLVEKTPDYVSNKELLEIVQCKLEEAKGDNASVESLISIEEQFKKALSVTRARKTKLMMELVKTLQDKEKLLKEENKVLASQIREMKKLVETEDERAMSPGNNSGNNPPATLRLLK*
CsaMAFb_Csa02g073640.1_Camelina_sativa	MGRRKVEIKRIEDKISRQVTFCKRRNGLLEKARQLSILCESSVALVIVSSTGKLYSFSSGESMAKILSRVEIQQADDPETSDLAEKGMNYLSQKELLEIVQCKLEEAKSDNASIDFLKSLEEQLKTALSVTRDRKTELMMDFVKTLQEKEKLLREENQILTSQLSKMKKSLKPEGARVMSPEKSSGKNPRETLLLLK*
CsaMAFh_Csa02g073650.1_Camelina_sativa	MGRRKVEIKRIEKKSSRQVTFSKRRNGLIEKARQLSILCESSIAVLVVSGSGKLYNSSSGDNMSKIIDRYEIQHADEQKVLDLEEKTRNYLPHKELLDIVQRKLEEPVDNLSVDSLMSMEEQLETALSVTRAKKTELMMDDLKSLQETVSALVFYLVAKPYSVGYADFRILLTSESADH*
CsaMAFg_Csa02g073660.1_Camelina_sativa	MGRRKVEIKRIEKKSSRQVTFSKRRNGLIEKARQLSILCESSIAVLVVSGSGKLYNSSSGDNMSKIIDRYEIQHADEQKVLDLEEKARNYLPHEKLLEIVQSKLEEPVDNVSVDSLMSMEEQLETALSVTRAKKTELMMEDLKSLQEKEKLLREENQFLASQVTKTQTLICFMKLTVEKLKETKGSFLQMGQKTFLVTEGERGMSSENSSGNKIPETLPLLK*
LsaFLC_Lesat.0025s0679.1_Lepidium_sativum	MGRKKLEIKRIENKSSRQVTFSKRRNGLIEKARQLSVLCDASVALLVVSASGKLYSFSSGDNLVKILDRYGKQHDDDLKALDLQSKGLNYGSHHELLELVESKLVETNVDKVSVNSLVQLEEHLETALTVTRAKKTELMLKLVESLKVKEKFLKEENQVLASQMGKNHVVGAEDDEMETSPAGEVSDICLPVTLPLLN*
CplFLC_FNXX01000011.1_4312365_4312549_Conringia_planisiliqua	MGRKKLEIKRIENKSSRQVTFSKRRNGLIEKARQLSVLCDASVALLVVSASGKLYSFSSGDNLVKILDRYGKQHADDLKALDRQSTALNCGSHHELLEIVESELVESNVDSVSVDSLVQLEDHLENALSVTRARKTELMLKLVENLKEKEKLLKEENQVLASQMEKNNLVRAEADNMEMSPGQVSDVNLPVTLPLLN*
TglFLC_OVBN01000247_5300000_5500000_Turritis_glabra	MGRKKLEIKRIENKSSRQVTFSKRRNGLIEKARQLSVLCDASVALLVVSASGKLYSFSSGDNLVKILDRYGKQHADDLKALDLQSKALNYCSHHELLELVESKLVESNVDSVSVDALVQLEEHLQTALSVTRAKKTELMLKLVENLEEKEKLLKEENQVLASQMEKNHHMGAEAEMEMSPAGQISDINIPVTLPLLN*
PtuFLC_OVBL01000426.1_2651140_2651324_Pseudoturritis_turrita	MGRKKLEIKRIENKSSRQVTFSKRRNGLIEKARQLSVLCDASVALLVVSASGKLYSFSSGDNLVKILDRYGEQHADDLKALDLQSKALNYGSHHELLELVESKLVESNVDHVSVDSLVQLEENLETALTVTRAKKSELMLKLVESLKEKEKLLKEENQVLASQMEKKNLVGAEADENMDMSPGQISDFNLPVTLPLLN*
MpeMAFc_Myper.0001s2426.1_Myagrum_perfoliatum	MGRRKVEIKLIENKSSRQVTFSKRRNGLIEKARQLSILCESSVAVLVVSASGKLYNSASGDNISKIIDRYEIQHADELRTLDLAEKTRNYLPHKELLELVKSNLEEANVDNVSVDSLSSVEEQLETALSVTRARKTELTLEFVKTLQAKEKLLREENLVLASQMAKTTFLVTEGERAMSPANSSGIDPPETLPLLK*
MpeMAFb_Myper.0001s2427.1_Myagrum_perfoliatum	MGRRKVEIKRIESNSSRQVTFCKRRNGLMEKARQLSVLCGSSVAILLVSSTGKLYSSSAGESMAKILERYEIQHADELKNLDLAEKTRNYLSHKELLEIVQCKLEEAKSDNISVESLTALEEQFKNALSVTKARKAEQMINLVKNLQEKEKLLREENLILTSQLSKMKKKSTPETEDEGAMSSENSSGNSPPETLRLLK*
Myper.0001s2428.1_Myagrum_perfoliatum	MGRRKVEIKRIENKSNRQVTFCKRRNGLMEKARQLSILSWRISSSVMKYNMLMNLRKCKLEEAKSDNVSVESLAALEEQFKNAVSVTRARKTELMMELVKTLQEKDLCFRTCSKTDGVVMLFKLEKLLREENQVLASHLAKMEKKRLLETEDEREMSLENSSGKNTRVTLPLLK*
MpeMAFa_Myper.0001s2429.1_Myagrum_perfoliatum	MGRRKVEIKRIENKSSRQITFCKRRNGLMEKARQLSVLCGSSVAILIVSSTGKLYGSSSGDSMGKILSRYEIQHADELKRLDLAEKDRNYLSYKELLEIVQCKLEEAKGDNIGVQSLISLEEQFKTALSVTRARKTELMKKLVKTLQEKEKLLGEENQVLASQLAEVEKKRLLETEDERALSPENSSGIKATETLTLLK*
MpeFLC_Myper.0004s1111.1_Myagrum_perfoliatum	MGRKKLEIKRIENKSSRQVTFSKRRNGLIEKARQLSILCDASVALLVVSASGKLYSFSSGDNLVKILDRYEKQHADDLKALDRQSKALNCGSHHELLELVESKLVESNVDNVSVDSLVQLEEHLENALSVTRARKTELMLKLVENLKEKEKLLKEENQVLASQMEKNNLVRAEADNMEMSPGQISDINLPVTLPLLN*
CrahiMAFd_Crahi.0060s0034.1_Crambe_hispanica	MGRRKVEIKLIENKSSRQVTFSKRRNGLIEKARQLSVLCESSVAVLVVSASGKLYNSSSGDNMTNIVDRYEIQHADELRTLDLAEKTRNYLPHKELLESVKSNLEEPNVDNVSVDSLISLEDQLETALFATRARKTELTMEYVKTLHKKEELLREENLVLVSQIGKANEEGENNSPANSSGINPPETLTLLK*
CrahiMAFb_Crahi.0060s0035_36_Crambe_hispanica	MGRRKVEIKRIESKSSRQVTFCKRRNGLMEKARQLSVLCESSVAIHIVSSTGKLYSFSSGDSMAKILKRYEMQHADELKKLDLAEKSRNYLSHKELLEIVQCMLDEANTDNISLESLNSLEEKFKAALSATRARKTELMMDLVKNLQEKEKLLREENRVLASQLTKKKRFPGTEDEGAMSSENSTGQSPLETLPLLK*
CrahiMAFa_Crahi.0060s0037.1_Crambe_hispanica	MGRRKVEIKRIENKSSRQVTFCKRRNGLMKKAHQLSILCESSVAILIVSSTGKLYSSSSGDSMAKILKHYEIQQQADELKTVGVAEKTRNCLSHKELLEIVQCKLEEVKSDNISVESLIVLEDQFKSALSVIRARKAELMMELVKTLQEKEKLLREENKVLASQLTKMEKKRFLEAEDERAMSLAKSSGNNILETLSLLK*
CrahiMAFc_Crahi.0005s0059.1_Crambe_hispanica	MGRRKVEIKRIENKSSRQVTFCKRRNGLMEKARQLSILCGSSVAILIVSSTGKVYSSSSGDSMAKILKHYEVQHVDELKTLDITEKTQNYLSLKELLETVQGKLEEANVDNINIESLISLEEQFKTALSLTRDRKTEIMMKLAKTLEEKEKLLIDENEVLASQLEEMGKENELLETDDERAMLLEYSSGNNTPESVTLPLLK*
CrahiMAFe_Crahi.0005s0060.1_Crambe_hispanica	MGRRKVEIKRIENKSSRQVTFSKRRNGLIEKAKQLSILCESSVAVLVVSATGKLYNSSSGDNMSKIIDRYQIQQADDLKNLDIEEKTRNYLPQKELLQLVQSNLEEANVDGVSVDSLISLEEQLETALSVTRATKTKLMMEFVKTRREKEKLLIEENIVLASQVTEIGKQTFLVTRDETAMLPEYSSGYNPLETLSLLK*
CrahiFLCc_Crahi.0001s0531.1_Crambe_hispanica	MGRKKLEIKRIENKSSRQVTFSKRRNGLIEKARQLSVLCDASVALLVVSASRKLYSFSSGDNLVKILDRYGKQHADDLKALDSQSKALDCGSHHELLELVESKLEESNVDNVSVGSLVQLEEHLENALSVTRARKTELMLKLVENLKEKEKLLEGENRILASQMEKNNLVRAEAVNMEVSPGQISDINLPVTLPLLN*
CrahiFLCa_Crahi.0009s0043.1_Crambe_hispanica	MGRKKLEIKRIENKSSRQVTFSKRRNGLIEKARQLSVLCDASVALLVVSASGKLYSFSSGDNLVKILGRYEKKHADDLKALDLQSEALDYGSHHELLELVESKLAESNIDVSVDSLVQLEGHLESALSVTRARKTELMLKLVDSLKEKEKLLKEENQVLASQMEKKDLAGADEDDNMETSPRQISGINLPVTLPLLN*
CrahiFLCb_Crahi.0002s0161.1_Crambe_hispanica	MGRKKLEIKRIENKSSRQVTFSKRRNGLIEKARQLSVLCDASVALLVASATGKLYNFSSGDNLVKILDRYGKQHADDLKSLDVQSKALKYGSHHELLELVESKLVESNLDVSVDCLVQLEDHLETALSVTRARKTELMLKLVDSLKEKEKLLKEENQSLARQLQIEKKNLAGAEADNMEMSPRQISDVNLPVTLRLLN*
RisFLC_Roisl.0210s0729.1_Rorippa_islandica	MGRKKLEIKRIENKSSRQVTFSKRRNGLIEKARQLSVLCDASTALLVVSASGKLYSFSSGDNLVKILDRYGKQHADDLKALDLQSKALNYGSHHELLELVESKLVESNIDYVSVDSLVQLEEHLKTALSVTRAKKTELMLKLVEGLKAKEKLLKEENQVLANQMENKGADVEMSPGQISDVPITLPLLN*
RisMAF_Roisl.0024s0397.1_FG_Rorippa_islandica	MGRKKVEIKRIENKSSRQVTFSKRRNGLIEKARQLSILCESSVAVLVVSASGKLYNSNSGDNMSNIIDRYDIQHADELEALDLAEKTRNYLPHKELLETVQSNLEEPNVDNMSVDSLISLEEQLENTLSVTRARKTELMIEVVKDLEEKEKLLREENQVLLSQMGKKTFLVTEDERGMSPENISNNTIPETLPLLK*
DstMAFd_Distr.0004s194500.1_Diptychocarpus_strictus	MGRRKVEIKRIENKASRQVTFSKRRSGLIEKARQLSILCESSVAVLVVSASGKLYDSSSGDNMSTIIDRYEIQHADELKALDLAEKTKNYLSNKELLEAVQSKLQEPNVDNVSVDTLISLEQQLEIALSVTRARQAELMMEDVKTLQEKEKLLKEENQVLARQMGKRKFLEGEDDRAMSPEYFTGYNQPETLPLLK*
DstMAFb_Distr.0004s194600.1_FG_Diptychocarpus_strictus	MGRRKVEIKRIENKASRQVTFSKRRQGLIEKARQLSILCESSVAVLVISASGKLYDSSSGDNMSTIIDRYEIQHADELKALDLEEKTKNYLPHKELLEIVQSKLEEPNDVSVDALISLEEQLETTLSATRARQNELMMEVLNNLKEKEKLLIEENKVLASQLRKRKFLEGEDDRAISPENCTGYNPPETLPLLR*
DstMAFc_Distr.0004s194600_2.1_FG_Diptychocarpus_strictus	MGRRKVEIKRIENKASRQVTFSKRRSGLIEKARQLSILCDSSVAVLVVSASGKLYDSSSGDNMSTIIDRYELQHADELKALERVEQTKDYLPNKELLEAVQSNLQEPNVDNVSVDSLISLEEQLESALSVTRARKFLTQMGKKKFLEGEDERIKSPENTSGNNPPETLLLLK*
DstMAFa_Distr.0004s194800.1_Diptychocarpus_strictus	MGKRKVEIKRIEDKSSRQVTFCKRRNGLIEKARQFSILCESSVAILMVSSTGKLYSSSSGDSISKILHRYETHHAPELKILDLEEKTQKYLPNKELLEIFQCDLEEANVVDNISVDSLISLEEQLRTALSLTRARKTELMMDYIKTLQEKEKLLREENQVLANQLKEMEKKKFVETEKAMSSENSSGNNPLETLPLLK*
DstFLC_Distr.0002s94500.1_Diptychocarpus_strictus	MGRKKLEIKRIENKSSRQVTFSKRRNGLIEKARQLSVLCDASVALLVVSASGKLYSFSSGDNLVKILDRYGKHQADDLKALDLQSKAMNFGSHHELLELVDSKLEDSNVDNVSVDCLVQLEEHLETALSVTRARKTELMLNLVESLKEKEKLLKEENQVLARQMEKKKKKMNLVGTEVEMSPAGEISNTNSDHLPITLPLLN*
ChiMAFa_SMJT01000001_7731236_7736818_Crucihimalaya_himalaica	MERRKVEIKRIEKKSIRQVTFSKRRNGLMENARQLSILCESSIAVLVVSDSGKLYNSTSGDKHDLAEKSRNYLSHNELLEIVQCKLEEAKSDNVSIDFLKSLEEQLKTALSITRDKKTELMMEFVKTLQEKKKLLREENQVLTSQLSK
ChiMAFb_SMJT01000001_7735236_7745818_Crucihimalaya_himalaica	MGRRKVEIKRIEKKSVRQVTFSKRRNGLMEKARQLSILCESSIAVLVVSDSGKLYNSTSGDNMSKIIDRYQIQHAQELKILDLEEKTRNYLPHKELLEKVQSKLEEAKSDYVSIDFLKSLEEQLKTALSITRDKKTELMMEFVKTIQEKKKLLREENQVLTSQLSKMKKSLETEEARAMSPENSSSKNPPETLLLLK*
ChiMAFc_SMJT01000001_7750236_7761818_Crucihimalaya_himalaica	MGRRRVEIKRIEDKSSRHVTFCKRRNGLMEKARQLSILCESSIALVTVSATGKLYSFSSGDSMAKILSRFEIQQADDPKTSDLAEKSRNYLSHNELLEIVQCKLEEAKSDNVSIDFLKSLEEQLKTALSITRDKKTELMMEFVKTLQEKKKLLREENQVLTSQLSKMKKSLETEEARAMSPENSSSKNPPETLLLLK*
ChiFLC_SMJT01000003_1526379_1566594_Crucihimalaya_himalaica	MGRKKLEIKRIENKSSRQVTFSKRRNGLIEKARQLSVLCDASVALLVVSASGKLYSFSHGDNLVKILDRYGKQHDDDLKALDLQSKALNYGSHHDLLDVVESKLVESNIKNVSVDSLFQLEEHLETALSITRAKKTELMLKLVANLKEKEKLLKEENQVLAIQVEKDHVMDAEAEMEMSPAGQMSDTLPVTLPLLN*
